# Supplementary material for: Comparison of Coupled Electrochemical and Thermal Modelling Strategies of 18650 Li-Ion Batteries in Finite Element Analysis—A Review
Source: Materials (Basel). 2023 Dec 12;16(24):7613. doi: 10.3390/ma16247613 (PMC10744660; doi:10.3390/ma16247613)
Supplement: Supplementary file 1 [file materials-16-07613-s001.zip › Functions of parameters.xlsx]

## Sheet: Munka1
0.5	4.05558e-10		0	0		0	0.5		0	0.0003		0	2.78119		0	4.44
0.75	3.06514e-10		0.25	0.57		0.25	0.55		0.17	0		0.01	1.52089		0.032	4.34
1	2.31659e-10		0.4	0.75		0.5	0.75		0.24	-6e-05		0.02	0.893923		0.102	4.23
1.25	1.75084e-10		1	1.11		0.75	1		0.28	-0.00016		0.03	0.581284		0.187	4.13
1.5	1.32326e-10		1.75	0.7		1	1.3		0.5	-0.00016		0.04	0.424528		0.289	4.025
1.75	1.00009e-10		2.25	0.4		1.25	1.7		0.54	-9e-05		0.05	0.344896		0.38	3.945
2	7.55855e-11		2.75	0.23		1.5	2.1		0.71	-9e-05		0.06	0.303146		0.543	3.835
			3.3	0.12		1.75	2.6		0.85	-0.0001		0.07	0.279578		0.775	3.71
						2	3.2		1	-0.00012		0.08	0.264093		0.872	3.62
						3	5.8					0.09	0.251348		0.925	3.51
												0.1	0.238588		0.943	3.42
												0.11	0.224803		0.957	3.3
												0.12	0.210294		0.966	3.165
												0.13	0.196409		0.97	3.02
												0.14	0.184624		0.972	2.9
												0.15	0.175188		0.975	2.688
												0.16	0.167373
												0.17	0.160452
												0.18	0.154025
												0.19	0.147949
												0.2	0.142215
												0.21	0.136883
												0.22	0.132033
												0.23	0.127748
												0.24	0.124092
												0.25	0.121103
												0.26	0.118786
												0.27	0.117102
												0.28	0.11598
												0.29	0.115317
												0.3	0.114994
												0.31	0.11489
												0.32	0.114896
												0.33	0.114925
												0.34	0.114913
												0.35	0.114825
												0.36	0.114645
												0.37	0.114373
												0.38	0.114018
												0.39	0.113594
												0.4	0.113111
												0.41	0.112576
												0.42	0.11198
												0.43	0.111298
												0.44	0.11047
												0.45	0.109393
												0.46	0.107901
												0.47	0.10577
												0.48	0.102783
												0.49	0.0988903
												0.5	0.0943916
												0.51	0.0899211
												0.52	0.0861124
												0.53	0.0832653
												0.54	0.0813262
												0.55	0.0800749
												0.56	0.0792833
												0.57	0.0787788
												0.58	0.0784477
												0.59	0.0782204
												0.6	0.0780556
												0.61	0.0779291
												0.62	0.0778266
												0.63	0.0777394
												0.64	0.0776622
												0.65	0.0775915
												0.66	0.0775246
												0.67	0.0774595
												0.68	0.0773945
												0.69	0.0773279
												0.7	0.0772583
												0.71	0.0771841
												0.72	0.0771035
												0.73	0.0770149
												0.74	0.0769163
												0.75	0.0768057
												0.76	0.076681
												0.77	0.0765399
												0.78	0.0763798
												0.79	0.0761981
												0.8	0.0759917
												0.81	0.0757574
												0.82	0.0754913
												0.83	0.0751888
												0.84	0.074844
												0.85	0.0744486
												0.86	0.0739912
												0.87	0.0734545
												0.88	0.072813
												0.89	0.0720287
												0.9	0.0710454
												0.91	0.069781
												0.92	0.0681162
												0.93	0.0658746
												0.94	0.0627709
												0.95	0.0582539
												0.96	0.0510758
												0.97	0.0387901
												0.98	0.0201722
