# Supplementary material for: Comparison of Coupled Electrochemical and Thermal Modelling Strategies of 18650 Li-Ion Batteries in Finite Element Analysis—A Review
Source: Materials (Basel). 2023 Dec 12;16(24):7613. doi: 10.3390/ma16247613 (PMC10744660; doi:10.3390/ma16247613)
Supplement: Supplementary file 1 [file materials-16-07613-s001.zip › Table S1.xlsx]

## Sheet: Munka1
Table S1 List of measurement setups
Load type	Duration/Phase	Conditions	Measurement tool	Parameter
continuous discharge	480 s	open-air	thermal imaging camera	-
			thermocouple	ΔT sens
			temperature sensor	ΔT sens amb.2
interrupted discharge	360 s/discharge, 120 s/relaxation	regulated	temperature sensor	ΔT sens c.chamber
		unregulated, in box	temperature sensor	ΔT sens amb.1
		unregulated, open-air		ΔT sens amb.2
	360 s/discharge, 60 s/relaxation until 3600 s	regulated	temperature sensor	ΔT sens c.chamber
