# Supplementary material for: Comparison of Coupled Electrochemical and Thermal Modelling Strategies of 18650 Li-Ion Batteries in Finite Element Analysis—A Review
Source: Materials (Basel). 2023 Dec 12;16(24):7613. doi: 10.3390/ma16247613 (PMC10744660; doi:10.3390/ma16247613)
Supplement: Supplementary file 1 [file materials-16-07613-s001.zip › Table S2.xlsx]

## Sheet: Table S2
Table S2 List of geometrical and simulation parameters used in thermal modelling of a Samsung ICR18650-26J 2.6 Ah cell equipped with an NMC cathode and MCMB anode (a adopted, c calculated, m measured). The thermal parameters were taken from Maleki et al.’s paper [55] and the material data were mostly collected from the COMSOL’s Material library.
Name	Symbol	Value	Unit	Name	Symbol	Value	Unit
Li concentration in the anode a		30507		Number of spiral layers		20
Li concentration in the cathode a		49000		Li diffusion coefficient in the solid cathode a
Initial Li concentration in the electrolyte a		1000		Min. utilizable SOC in the anode a		0
Anode particle radius a		5		Max. utilizable SOC in the anode a		0.98
Cathode particle radius a		10		Min. utilizable SOC in the cathode a		0
Volume fraction of solid in the anode a		0.5074		Max. utilizable SOC in the cathode a		0.975
Volume fraction of liquid in the anode a		0.4526		Anode thickness m		70
Volume fraction of solid in the cathode a		0.5		Cathode thickness m		70
Volume fraction of liquid in the cathode a		0.35		Separator thickness m		27
Volume fraction of liquid in the separator a		0.4		Current collector thickness m		35
Bruggeman coefficienta		1.51		Unit cell thickness c		404
Exchange current density of the anode a		0.96		Cross-sectional area of the separator m		0.068
Exchange current density of the cathode a		0.4		Anode initial SOC c		0.88
Transference number a		0.367		Cathode initial SOC c		0.12
Electrical conductivity of the anode a		100		Inner diameter m		2.5
Electrical conductivity of the cathode a		100		Outer diameter m		19
Transfer coefficient a		0.5		Height of the cell can m		60
Ambient temperature m		300		Can wall thickness m		0.15
In radial direction				In axial direction
Anode thermal conductivity a		1.045				11.915
Anode density a		1622				1620
Anode specific heat capacity a		623				598
Cathode thermal conductivity a		2.41				21.66
Cathode density a		3115				3121
Cathode specific heat capacity a		601				602
Electrolyte thermal conductivity a		6.3975				43.6125
Electrolyte density a		3044				3243
Electrolyte specific heat capacity a		1630				1631
Ratio of specific heat capacities (electrolyte) a		1.4
Cell thermal conductivity a		3.4				24
Cell density a		2680				2780
Cell specific heat capacity a		1280				1278
Separator thermal conductivity a		0.4025				4.3875
Separator density a		2212				2212
Separator specific heat capacity a		1566				1576
PDMS thermal conductivity a		0.18		Cooling air flow velocity c		0.1
PDMS density a		1030		Heat flux c		10
PDMS specific heat capacity a		1100		1C cell load current c		2.6
Anode current collector thermal conductivity a		400		Cathode current collector thermal conductivity a		238
Anode current collector density a		8960		Cathode current collector density a		2700
Anode current collector specific heat capacity a		385		Cathode current collector specific heat capacity a		900
Steel thermal conductivity a		44.5		Air thermal conductivity a		0.026
Steel density a		7850		Air density (at 1 atm) a		1.1644
Steel specific heat capacity a		475		Air specific heat capacity		1090
				(at 300 K) a
Temperature derivative of equilibrium potential a				Ratio of specific heat capacities (air) a		1.4
