# Supplementary material for: Comparison of Coupled Electrochemical and Thermal Modelling Strategies of 18650 Li-Ion Batteries in Finite Element Analysis—A Review
Source: Materials (Basel). 2023 Dec 12;16(24):7613. doi: 10.3390/ma16247613 (PMC10744660; doi:10.3390/ma16247613)
Supplement: Supplementary file 1 [file materials-16-07613-s001.zip › Table S3.xlsx]

## Sheet: Sheet1
Table S3 Sensitivities of several parameters in the p2D-3D model
Parameter name	Model: p2D-3D					Comment
	0.25	0.35	0.4526	0.55	0.65
Max temp change [K]	2.752	2.695	2.6858	2.7108	2.774
	0.3	0.35	0.4	0.45	0.5
Max temp change [K]	2.99	2.8	2.6858	2.6	2.533
	1e-06	2.5e-06	5e-06	7.5e-06	1e-05
Max temp change [K]	2.4	2.525	2.686	2.81	2.914
	0.76	0.86	0.96	1.06	1.16
Max temp change [K]	2.756	2.718	2.6858	2.66	2.635
	0.5	0.75	1	1.25	1.5	relative change
Max temp change [K]	2.874	2.75	2.6858	2.65	2.62
	0.5	0.75	1	1.25	1.5	relative change
Max temp change [K]	2.48	2.585	2.6858	2.785	2.88
	0.5	0.75	1	1.25	1.5	relative change
Max temp change [K]	2.485	2.585	2.6858	2.785	2.882
	0.01	0.1	1	10	100	relative change
Max temp change [K]	2.77	2.62	2.6858	2.69	2.69
