# Supplementary material for: Comparison of Coupled Electrochemical and Thermal Modelling Strategies of 18650 Li-Ion Batteries in Finite Element Analysis—A Review
Source: Materials (Basel). 2023 Dec 12;16(24):7613. doi: 10.3390/ma16247613 (PMC10744660; doi:10.3390/ma16247613)
Supplement: Supplementary file 1 [file materials-16-07613-s001.zip › Table S4.xlsx]

## Sheet: Sheet1
Table S4 Sensitivities of several parameters in the p2D-2D model
Parameter name	Model: p2D-2D					Comment
	0.25	0.35	0.4526	0.55	0.65
Max temp change [K]	3.62	3.424	3.3	3.22	3.19
	0.3	0.35	0.4	0.45	0.5
Max temp change [K]	3.775	3.48	3.3	3.17	3.08
	1e-06	2.5e-06	5e-06	7.5e-06	1e-05
Max temp change [K]	2.95	3.1	3.3	3.44	3.57
	0.76	0.86	0.96	1.06	1.16
Max temp change [K]	3.38	3.34	3.3	3.26	3.24
	0.5	0.75	1	1.25	1.5	relative change
Max temp change [K]	3.525	3.375	3.3	3.25	3.22
	0.5	0.75	1	1.25	1.5	relative change
Max temp change [K]	3.04	3.17	3.3	3.42	3.55
	0.75	0.8	1	1.25	1.5	relative change
Max temp change [K]	3.68	3.58	3.3	3.075	2.92
	0.01	0.1	1	10	100	relative change
Max temp change [K]	3.4	3.28	3.3	3.3	3.3
	0.01	0.1	1	10	100	relative change
Max temp change [K]	3.295	3.295	3.3	3.3	3.3
