# Supplementary material for: Comparison of Coupled Electrochemical and Thermal Modelling Strategies of 18650 Li-Ion Batteries in Finite Element Analysis—A Review
Source: Materials (Basel). 2023 Dec 12;16(24):7613. doi: 10.3390/ma16247613 (PMC10744660; doi:10.3390/ma16247613)
Supplement: Supplementary file 1 [file materials-16-07613-s001.zip › Table S6.xlsx]

## Sheet: Sheet1
Table S6 Sensitivities of several parameters in the 2D-2D model
Parameter name	Model: 2D-2D					Comment
	0.25	0.35	0.4526	0.55	0.65
Max temp change [K]	3.45	3.44	3.48	3.57	3.71
	0.3	0.35	0.4	0.45	0.5
Max temp change [K]	3.44	3.46	3.48	3.5	3.52
	1e-06	2.5e-06	5e-06	7.5e-06	1e-05
Max temp change [K]	3	3.2	3.48	3.7	3.88
	0.76	0.86	0.96	1.06	1.16
Max temp change [K]	3.6	3.55	3.48	3.43	3.4
	0.5	0.75	1	1.25	1.5	relative change
Max temp change [K]	3.6	3.515	3.48	3.46	3.45
	0.5	0.75	1	1.25	1.5	relative change
Max temp change [K]	3.33	3.4	3.48	3.56	3.63
	0.5	0.75	1	1.25	1.5	relative change
Max temp change [K]	4.072	3.68	3.48	3.36	3.25
	0.01	0.1	1	10	100	relative change
Max temp change [K]	3.55	3.45	3.48	3.49	3.49
	0.01	0.1	1	10	100	relative change
Max temp change [K]	3.48	3.48	3.48	3.48	3.48
